# Supplementary material for: Stereochemical Properties of Two Schiff-Base Transition Metal Complexes and Their Ligand by Using Multiple Chiroptical Spectroscopic Tools and DFT Calculations
Source: Molecules. 2023 Mar 12;28(6):2571. doi: 10.3390/molecules28062571 (PMC10054095; doi:10.3390/molecules28062571)
Supplement: Supplementary file 1 [file molecules-28-02571-s001.zip]

Archive with 1 entries (1 files):
- molecules-2250989-supplementary.pdf
